# Supplementary material for: Formation of large low shear velocity provinces through the decomposition of oxidized mantle
Source: Nat Commun. 2021 Mar 26;12:1911. doi: 10.1038/s41467-021-22185-1 (PMC7997914; doi:10.1038/s41467-021-22185-1)
Supplement: Supplementary file 4 — Supplementary Data 1 [file 41467_2021_22185_MOESM4_ESM.xlsx]

## Sheet: LDA+U
HS-(Mg0.5Fe0.5)(Si0.5Fe0.5)O3	P (GPa)	Volume (angstrom^3)		LS-(Mg0.5Fe0.5)(Si0.5Fe0.5)O3	P (GPa)	Volume (angstrom^3)		(Mg0.5Fe0.5)(Si0.5Al0.5)O3	P (GPa)	Volume (angstrom^3)
	20	165.899			20	158.238			20	156.405
	25	163.259			25	155.88			25	154.096
	30	160.812			30	153.679			30	151.925
	35	158.534			35	151.619			35	149.879
	40	156.405			40	149.685			40	147.951
	45	154.406			45	147.865			45	146.13
	50	152.521			50	146.145			50	144.408
	55	150.735			55	144.515			55	142.777
	60	149.036			60	142.965			60	141.228
	65	147.414			65	141.485			65	139.755
	70	145.86			70	140.068			70	138.35
	75	144.367			75	138.707			75	137.009
	80	142.933			80	137.398			80	135.725
	85	141.555			85	136.134			85	134.493
	90	140.233			90	134.914			90	133.309
	95	138.97			95	133.734			95	132.168
	100	137.768			100	132.595			100	131.067
	105	136.636			105	131.496			105	130.003
	110	135.581			110	130.438			110	128.974
					115	129.424			115	127.978
					120	128.457			120	127.013
					125	127.542			125	126.079
					130	126.685			130	125.174

## Sheet: GGA+U
HS-(Mg0.5Fe0.5)(Si0.5Fe0.5)O3	P (GPa)	Volume (angstrom^3)		LS-(Mg0.5Fe0.5)(Si0.5Fe0.5)O3	P (GPa)	Volume (angstrom^3)
	20	173.096			20	165.458
	25	170.035			25	162.722
	30	167.228			30	160.19
	35	164.643			35	157.838
	40	162.247			40	155.645
	45	160.015			45	153.591
	50	157.921			50	151.659
	55	155.946			55	149.833
	60	154.073			60	148.099
	65	152.286			65	146.447
	70	150.577			70	144.865
	75	148.936			75	143.347
	80	147.362			80	141.887
	85	145.852			85	140.481
	90	144.411			90	139.127
	95	143.043			95	137.825
	100	141.758			100	136.578
	105	140.57			105	135.389
	110	139.494			110	134.265
					115	133.214
					120	132.245
					125	131.371
					130	130.605
