# Supplementary material for: Formation of large low shear velocity provinces through the decomposition of oxidized mantle
Source: Nat Commun. 2021 Mar 26;12:1911. doi: 10.1038/s41467-021-22185-1 (PMC7997914; doi:10.1038/s41467-021-22185-1)
Supplement: Supplementary file 5 — Supplementary Data 2 [file 41467_2021_22185_MOESM5_ESM.xlsx]

## Sheet: (Mg0.5Fe0.5)(Si0.5Al0.5)O3
P (GPa)	C11 (GPa	C22 (GPa)	C33 (GPa)	C12 (GPa)	C13 (GPa)	C23 (GPa)	C44 (GPa)	C55 (GPa)	C66 (GPa)	Ks (GPa)	G (GPa)	Vp (km/s)	Vs (km/s)
20	477.16	539.89	417.51	183.9	183.35	191.98	156.78	131.94	125.43	282.2	140.2	10.0305	5.48331
20.5	479.44	542.73	420.93	185.64	184.53	193.38	157.59	132.47	126.33	284.12	140.94	10.0521	5.49269
21	481.71	545.57	424.33	187.37	185.71	194.79	158.39	133	127.23	286.04	141.69	10.0735	5.50196
21.5	483.98	548.4	427.73	189.11	186.9	196.19	159.19	133.52	128.12	287.95	142.42	10.0947	5.51113
22	486.24	551.22	431.12	190.85	188.09	197.59	159.99	134.04	129.02	289.87	143.16	10.1159	5.52021
22.5	488.49	554.04	434.5	192.59	189.28	199	160.79	134.56	129.9	291.78	143.89	10.1368	5.5292
23	490.73	556.86	437.87	194.33	190.47	200.4	161.58	135.08	130.79	293.68	144.62	10.1576	5.53809
23.5	492.96	559.67	441.23	196.07	191.67	201.8	162.37	135.6	131.67	295.59	145.34	10.1783	5.54689
24	495.19	562.48	444.58	197.81	192.86	203.2	163.16	136.11	132.55	297.49	146.06	10.1988	5.5556
24.5	497.41	565.28	447.92	199.55	194.06	204.6	163.95	136.63	133.43	299.39	146.78	10.2192	5.56422
25	499.62	568.08	451.26	201.29	195.26	206	164.73	137.14	134.3	301.29	147.49	10.2394	5.57276
25.5	501.83	570.87	454.58	203.03	196.46	207.4	165.51	137.65	135.17	303.18	148.2	10.2595	5.58122
26	504.03	573.66	457.89	204.77	197.67	208.8	166.29	138.15	136.04	305.07	148.91	10.2795	5.58959
26.5	506.22	576.44	461.2	206.51	198.87	210.2	167.07	138.66	136.91	306.96	149.61	10.2993	5.59788
27	508.41	579.22	464.49	208.25	200.08	211.6	167.85	139.16	137.77	308.85	150.31	10.319	5.60609
27.5	510.58	581.99	467.78	209.99	201.29	213	168.62	139.66	138.63	310.74	151.01	10.3385	5.61423
28	512.76	584.76	471.06	211.73	202.5	214.39	169.39	140.16	139.49	312.62	151.7	10.358	5.62228
28.5	514.92	587.52	474.33	213.47	203.71	215.79	170.16	140.65	140.34	314.5	152.39	10.3773	5.63026
29	517.08	590.28	477.59	215.21	204.92	217.18	170.93	141.15	141.19	316.38	153.08	10.3964	5.63817
29.5	519.23	593.04	480.85	216.95	206.13	218.58	171.69	141.64	142.04	318.25	153.76	10.4155	5.64601
30	521.38	595.79	484.09	218.69	207.35	219.97	172.45	142.13	142.88	320.13	154.44	10.4344	5.65377
30.5	523.52	598.53	487.33	220.43	208.56	221.36	173.21	142.62	143.73	322	155.12	10.4532	5.66146
31	525.65	601.27	490.56	222.17	209.78	222.76	173.97	143.11	144.57	323.87	155.79	10.4719	5.66909
31.5	527.78	604.01	493.78	223.92	211	224.15	174.73	143.59	145.4	325.73	156.47	10.4905	5.67664
32	529.9	606.74	496.99	225.66	212.22	225.54	175.48	144.08	146.24	327.6	157.13	10.509	5.68413
32.5	532.01	609.47	500.2	227.4	213.44	226.93	176.24	144.56	147.07	329.46	157.8	10.5273	5.69155
33	534.12	612.2	503.39	229.14	214.67	228.32	176.99	145.04	147.9	331.32	158.46	10.5456	5.69891
33.5	536.23	614.91	506.58	230.88	215.89	229.7	177.73	145.52	148.73	333.18	159.12	10.5637	5.7062
34	538.32	617.63	509.76	232.62	217.11	231.09	178.48	146	149.56	335.03	159.78	10.5817	5.71343
34.5	540.41	620.34	512.94	234.36	218.34	232.48	179.23	146.47	150.38	336.89	160.43	10.5996	5.7206
35	542.5	623.05	516.1	236.1	219.57	233.87	179.97	146.95	151.2	338.74	161.09	10.6174	5.72771
35.5	544.58	625.75	519.26	237.84	220.79	235.25	180.71	147.42	152.02	340.59	161.74	10.6351	5.73476
36	546.65	628.45	522.41	239.57	222.02	236.64	181.45	147.89	152.83	342.43	162.38	10.6527	5.74175
36.5	548.72	631.14	525.56	241.31	223.25	238.02	182.18	148.36	153.64	344.28	163.03	10.6702	5.74868
37	550.78	633.83	528.69	243.05	224.48	239.4	182.92	148.82	154.46	346.12	163.67	10.6875	5.75555
37.5	552.84	636.51	531.82	244.79	225.71	240.78	183.65	149.29	155.26	347.96	164.31	10.7048	5.76237
38	554.89	639.2	534.95	246.53	226.95	242.16	184.38	149.75	156.07	349.8	164.94	10.722	5.76913
38.5	556.94	641.87	538.06	248.27	228.18	243.55	185.11	150.22	156.87	351.63	165.57	10.7391	5.77584
39	558.98	644.55	541.17	250	229.41	244.92	185.84	150.68	157.68	353.47	166.21	10.7561	5.7825
39.5	561.02	647.21	544.27	251.74	230.65	246.3	186.57	151.14	158.48	355.3	166.83	10.773	5.7891
40	563.05	649.88	547.36	253.48	231.88	247.68	187.29	151.59	159.27	357.13	167.46	10.7898	5.79565
40.5	565.07	652.54	550.45	255.21	233.12	249.06	188.01	152.05	160.07	358.95	168.08	10.8065	5.80214
41	567.09	655.2	553.53	256.95	234.35	250.43	188.74	152.51	160.86	360.78	168.71	10.8231	5.80859
41.5	569.11	657.85	556.6	258.68	235.59	251.81	189.45	152.96	161.65	362.6	169.32	10.8396	5.81498
42	571.12	660.5	559.67	260.42	236.83	253.18	190.17	153.41	162.44	364.42	169.94	10.856	5.82133
42.5	573.12	663.14	562.73	262.15	238.07	254.56	190.89	153.86	163.23	366.24	170.55	10.8724	5.82763
43	575.12	665.78	565.78	263.89	239.31	255.93	191.6	154.31	164.01	368.06	171.17	10.8886	5.83388
43.5	577.12	668.42	568.83	265.62	240.55	257.3	192.31	154.76	164.8	369.87	171.78	10.9048	5.84008
44	579.11	671.05	571.87	267.35	241.79	258.67	193.02	155.21	165.58	371.69	172.38	10.9209	5.84624
44.5	581.1	673.68	574.9	269.09	243.03	260.04	193.73	155.65	166.35	373.5	172.99	10.9369	5.85235
45	583.08	676.31	577.93	270.82	244.27	261.41	194.44	156.1	167.13	375.31	173.59	10.9528	5.85841
45.5	585.05	678.93	580.95	272.55	245.51	262.78	195.15	156.54	167.91	377.11	174.19	10.9686	5.86443
46	587.02	681.54	583.96	274.28	246.76	264.15	195.85	156.98	168.68	378.92	174.79	10.9843	5.8704
46.5	588.99	684.16	586.97	276.01	248	265.52	196.55	157.42	169.45	380.72	175.39	11	5.87633
47	590.95	686.77	589.97	277.74	249.24	266.88	197.26	157.86	170.22	382.52	175.98	11.0156	5.88222
47.5	592.91	689.37	592.97	279.47	250.49	268.25	197.95	158.3	170.99	384.32	176.57	11.0311	5.88807
48	594.86	691.98	595.96	281.2	251.73	269.61	198.65	158.73	171.75	386.11	177.16	11.0465	5.89387
48.5	596.81	694.57	598.94	282.93	252.98	270.97	199.35	159.17	172.51	387.91	177.75	11.0618	5.89963
49	598.76	697.17	601.92	284.66	254.22	272.33	200.04	159.6	173.27	389.7	178.34	11.0771	5.90535
49.5	600.69	699.76	604.89	286.38	255.47	273.7	200.74	160.03	174.03	391.49	178.92	11.0923	5.91103
50	602.63	702.35	607.85	288.11	256.71	275.06	201.43	160.46	174.79	393.28	179.5	11.1074	5.91667
50.5	604.56	704.93	610.81	289.84	257.96	276.42	202.12	160.89	175.55	395.07	180.08	11.1224	5.92228
51	606.49	707.51	613.77	291.56	259.21	277.77	202.81	161.32	176.3	396.85	180.66	11.1374	5.92784
51.5	608.41	710.09	616.71	293.29	260.45	279.13	203.5	161.75	177.05	398.64	181.24	11.1523	5.93336
52	610.33	712.66	619.65	295.01	261.7	280.49	204.18	162.18	177.8	400.42	181.81	11.1671	5.93885
52.5	612.24	715.23	622.59	296.73	262.95	281.84	204.87	162.6	178.55	402.19	182.38	11.1819	5.9443
53	614.15	717.8	625.52	298.46	264.2	283.2	205.55	163.02	179.3	403.97	182.95	11.1965	5.94971
53.5	616.06	720.36	628.44	300.18	265.44	284.55	206.23	163.45	180.05	405.75	183.52	11.2111	5.95508
54	617.96	722.92	631.36	301.9	266.69	285.91	206.91	163.87	180.79	407.52	184.09	11.2256	5.96042
54.5	619.85	725.47	634.28	303.62	267.94	287.26	207.59	164.29	181.53	409.29	184.65	11.2401	5.96572
55	621.75	728.03	637.18	305.34	269.19	288.61	208.27	164.71	182.27	411.06	185.21	11.2545	5.97099
55.5	623.64	730.57	640.09	307.06	270.44	289.96	208.94	165.13	183.01	412.83	185.78	11.2688	5.97622
56	625.52	733.12	642.98	308.78	271.69	291.31	209.62	165.54	183.75	414.6	186.33	11.2831	5.98142
56.5	627.4	735.66	645.87	310.5	272.94	292.66	210.29	165.96	184.48	416.36	186.89	11.2973	5.98658
57	629.28	738.2	648.76	312.22	274.19	294.01	210.96	166.38	185.21	418.12	187.45	11.3114	5.99171
57.5	631.15	740.73	651.64	313.94	275.44	295.35	211.63	166.79	185.95	419.88	188	11.3255	5.99681
58	633.02	743.27	654.51	315.65	276.69	296.7	212.3	167.2	186.68	421.64	188.55	11.3394	6.00187
58.5	634.89	745.79	657.38	317.37	277.94	298.04	212.97	167.61	187.41	423.4	189.1	11.3534	6.0069
59	636.75	748.32	660.25	319.09	279.19	299.39	213.64	168.02	188.13	425.15	189.65	11.3672	6.0119
59.5	638.61	750.84	663.11	320.8	280.44	300.73	214.3	168.43	188.86	426.9	190.2	11.381	6.01687
60	640.46	753.36	665.96	322.52	281.69	302.07	214.96	168.84	189.58	428.66	190.74	11.3948	6.0218
60.5	642.31	755.87	668.81	324.23	282.94	303.41	215.63	169.25	190.31	430.4	191.29	11.4085	6.02671
61	644.16	758.38	671.65	325.94	284.2	304.75	216.29	169.66	191.03	432.15	191.83	11.4221	6.03158
61.5	646	760.89	674.49	327.65	285.45	306.09	216.95	170.06	191.75	433.9	192.37	11.4356	6.03642
62	647.84	763.4	677.33	329.36	286.7	307.43	217.61	170.47	192.46	435.64	192.91	11.4491	6.04124
62.5	649.67	765.9	680.15	331.08	287.95	308.77	218.26	170.87	193.18	437.38	193.44	11.4626	6.04602
63	651.51	768.4	682.98	332.79	289.2	310.11	218.92	171.27	193.9	439.13	193.98	11.4759	6.05077
63.5	653.33	770.89	685.79	334.49	290.45	311.44	219.57	171.67	194.61	440.86	194.51	11.4893	6.0555
64	655.16	773.38	688.61	336.2	291.7	312.78	220.23	172.08	195.32	442.6	195.04	11.5025	6.06019
64.5	656.98	775.87	691.42	337.91	292.96	314.11	220.88	172.47	196.03	444.34	195.57	11.5157	6.06486
65	658.8	778.36	694.22	339.62	294.21	315.44	221.53	172.87	196.74	446.07	196.1	11.5289	6.0695
65.5	660.61	780.84	697.02	341.33	295.46	316.78	222.18	173.27	197.45	447.8	196.63	11.5419	6.07411
66	662.42	783.32	699.81	343.03	296.71	318.11	222.83	173.67	198.15	449.53	197.16	11.555	6.07869
66.5	664.23	785.79	702.6	344.74	297.96	319.44	223.48	174.06	198.86	451.26	197.68	11.5679	6.08325
67	666.04	788.27	705.38	346.44	299.22	320.77	224.12	174.46	199.56	452.99	198.2	11.5809	6.08778
67.5	667.84	790.74	708.16	348.14	300.47	322.1	224.77	174.85	200.26	454.71	198.72	11.5937	6.09228
68	669.63	793.2	710.94	349.85	301.72	323.42	225.41	175.25	200.97	456.43	199.24	11.6066	6.09675
68.5	671.43	795.67	713.71	351.55	302.97	324.75	226.05	175.64	201.66	458.16	199.76	11.6193	6.1012
69	673.22	798.13	716.47	353.25	304.22	326.08	226.69	176.03	202.36	459.88	200.28	11.632	6.10563
69.5	675.01	800.59	719.23	354.95	305.47	327.4	227.33	176.42	203.06	461.59	200.79	11.6447	6.11002
70	676.79	803.04	721.99	356.65	306.73	328.72	227.97	176.81	203.75	463.31	201.31	11.6573	6.1144
70.5	678.57	805.49	724.74	358.35	307.98	330.05	228.61	177.2	204.45	465.03	201.82	11.6698	6.11874
71	680.35	807.94	727.49	360.05	309.23	331.37	229.25	177.58	205.14	466.74	202.33	11.6823	6.12306
71.5	682.12	810.39	730.23	361.75	310.48	332.69	229.88	177.97	205.83	468.45	202.84	11.6948	6.12736
72	683.89	812.83	732.97	363.44	311.73	334.01	230.52	178.36	206.52	470.16	203.35	11.7072	6.13163
72.5	685.66	815.27	735.7	365.14	312.99	335.33	231.15	178.74	207.21	471.87	203.85	11.7195	6.13588
73	687.43	817.7	738.43	366.84	314.24	336.65	231.78	179.13	207.9	473.58	204.36	11.7318	6.14011
73.5	689.19	820.14	741.15	368.53	315.49	337.97	232.41	179.51	208.58	475.28	204.86	11.744	6.14431
74	690.95	822.57	743.87	370.22	316.74	339.28	233.04	179.89	209.27	476.98	205.36	11.7562	6.14849
74.5	692.7	825	746.59	371.92	317.99	340.6	233.67	180.27	209.95	478.69	205.87	11.7684	6.15264
75	694.46	827.42	749.3	373.61	319.24	341.91	234.3	180.66	210.63	480.39	206.37	11.7805	6.15677
75.5	696.21	829.84	752.01	375.3	320.49	343.23	234.93	181.04	211.32	482.08	206.86	11.7925	6.16088
76	697.95	832.26	754.71	376.99	321.75	344.54	235.55	181.41	212	483.78	207.36	11.8045	6.16497
76.5	699.7	834.68	757.41	378.68	323	345.85	236.18	181.79	212.67	485.48	207.86	11.8165	6.16903
77	701.44	837.09	760.1	380.37	324.25	347.17	236.8	182.17	213.35	487.17	208.35	11.8284	6.17307
77.5	703.18	839.5	762.79	382.06	325.5	348.48	237.42	182.55	214.03	488.86	208.84	11.8403	6.17709
78	704.91	841.91	765.48	383.75	326.75	349.79	238.04	182.92	214.7	490.55	209.34	11.8521	6.18109
78.5	706.64	844.32	768.16	385.44	328	351.09	238.66	183.3	215.38	492.24	209.83	11.8639	6.18506
79	708.37	846.72	770.83	387.12	329.25	352.4	239.28	183.67	216.05	493.93	210.31	11.8756	6.18902
79.5	710.1	849.12	773.51	388.81	330.5	353.71	239.9	184.05	216.72	495.62	210.8	11.8873	6.19295
80	711.82	851.52	776.18	390.49	331.75	355.02	240.52	184.42	217.39	497.3	211.29	11.8989	6.19686
80.5	713.54	853.91	778.84	392.18	333	356.32	241.13	184.79	218.06	498.98	211.77	11.9105	6.20075
81	715.26	856.3	781.5	393.86	334.25	357.62	241.75	185.16	218.73	500.66	212.26	11.9221	6.20463
81.5	716.97	858.69	784.16	395.55	335.5	358.93	242.36	185.53	219.39	502.34	212.74	11.9336	6.20848
82	718.68	861.08	786.81	397.23	336.75	360.23	242.98	185.9	220.06	504.02	213.22	11.945	6.21231
82.5	720.39	863.46	789.46	398.91	338	361.53	243.59	186.27	220.72	505.7	213.7	11.9564	6.21612
83	722.1	865.84	792.1	400.59	339.25	362.83	244.2	186.64	221.39	507.37	214.18	11.9678	6.21991
83.5	723.8	868.22	794.74	402.27	340.5	364.13	244.81	187.01	222.05	509.05	214.66	11.9792	6.22368
84	725.5	870.59	797.38	403.95	341.75	365.43	245.42	187.38	222.71	510.72	215.14	11.9904	6.22743
84.5	727.2	872.97	800.01	405.63	343	366.73	246.02	187.74	223.37	512.39	215.61	12.0017	6.23116
85	728.9	875.34	802.64	407.3	344.25	368.03	246.63	188.11	224.03	514.06	216.09	12.0129	6.23488
85.5	730.59	877.7	805.27	408.98	345.49	369.32	247.24	188.47	224.69	515.73	216.56	12.0241	6.23857
86	732.28	880.07	807.89	410.66	346.74	370.62	247.84	188.84	225.34	517.39	217.03	12.0352	6.24225
86.5	733.97	882.43	810.5	412.33	347.99	371.92	248.45	189.2	226	519.06	217.5	12.0463	6.2459
87	735.65	884.79	813.12	414.01	349.24	373.21	249.05	189.56	226.66	520.72	217.97	12.0573	6.24954
87.5	737.34	887.15	815.73	415.68	350.49	374.5	249.65	189.93	227.31	522.38	218.44	12.0684	6.25316
88	739.02	889.5	818.33	417.35	351.74	375.79	250.25	190.29	227.96	524.04	218.91	12.0793	6.25676
88.5	740.69	891.85	820.93	419.03	352.98	377.09	250.85	190.65	228.61	525.7	219.37	12.0903	6.26035
89	742.37	894.2	823.53	420.7	354.23	378.38	251.45	191.01	229.26	527.36	219.84	12.1012	6.26391
89.5	744.04	896.55	826.13	422.37	355.48	379.67	252.05	191.37	229.91	529.01	220.3	12.112	6.26746
90	745.71	898.89	828.72	424.04	356.72	380.95	252.65	191.73	230.56	530.67	220.77	12.1228	6.27099
90.5	747.38	901.24	831.3	425.71	357.97	382.24	253.24	192.08	231.21	532.32	221.23	12.1336	6.2745
91	749.04	903.58	833.89	427.38	359.22	383.53	253.84	192.44	231.85	533.97	221.69	12.1443	6.278
91.5	750.7	905.91	836.46	429.04	360.46	384.82	254.43	192.8	232.5	535.62	222.15	12.155	6.28148
92	752.36	908.25	839.04	430.71	361.71	386.1	255.03	193.15	233.14	537.27	222.61	12.1657	6.28494
92.5	754.02	910.58	841.61	432.38	362.96	387.39	255.62	193.51	233.79	538.92	223.06	12.1763	6.28839
93	755.67	912.91	844.18	434.04	364.2	388.67	256.21	193.86	234.43	540.57	223.52	12.1869	6.29181
93.5	757.32	915.23	846.75	435.71	365.45	389.95	256.8	194.22	235.07	542.21	223.97	12.1975	6.29523
94	758.97	917.56	849.31	437.37	366.69	391.23	257.39	194.57	235.71	543.85	224.43	12.208	6.29862
94.5	760.62	919.88	851.86	439.03	367.94	392.52	257.98	194.92	236.35	545.49	224.88	12.2185	6.302
95	762.27	922.2	854.42	440.69	369.18	393.8	258.57	195.28	236.99	547.14	225.33	12.2289	6.30536
95.5	763.91	924.52	856.97	442.36	370.43	395.08	259.16	195.63	237.63	548.77	225.78	12.2393	6.30871
96	765.55	926.83	859.52	444.02	371.67	396.35	259.74	195.98	238.26	550.41	226.23	12.2497	6.31204
96.5	767.19	929.15	862.06	445.68	372.91	397.63	260.33	196.33	238.9	552.05	226.68	12.26	6.31536
97	768.82	931.46	864.6	447.34	374.16	398.91	260.91	196.68	239.53	553.68	227.13	12.2704	6.31866
97.5	770.45	933.76	867.14	449	375.4	400.19	261.5	197.03	240.17	555.32	227.58	12.2806	6.32194
98	772.08	936.07	869.67	450.65	376.64	401.46	262.08	197.38	240.8	556.95	228.02	12.2909	6.32521
98.5	773.71	938.37	872.2	452.31	377.89	402.74	262.66	197.72	241.43	558.58	228.47	12.3011	6.32847
99	775.34	940.67	874.73	453.97	379.13	404.01	263.24	198.07	242.06	560.21	228.91	12.3112	6.33171
99.5	776.96	942.97	877.25	455.62	380.37	405.28	263.82	198.42	242.69	561.84	229.35	12.3214	6.33493
100	778.58	945.27	879.77	457.28	381.61	406.55	264.4	198.76	243.32	563.46	229.8	12.3315	6.33814
100.5	780.2	947.56	882.28	458.93	382.86	407.83	264.98	199.11	243.95	565.09	230.24	12.3415	6.34133
101	781.82	949.85	884.8	460.58	384.1	409.1	265.56	199.45	244.57	566.71	230.68	12.3516	6.34451
101.5	783.44	952.14	887.31	462.24	385.34	410.37	266.13	199.8	245.2	568.33	231.11	12.3616	6.34768
102	785.05	954.43	889.81	463.89	386.58	411.63	266.71	200.14	245.83	569.96	231.55	12.3715	6.35083
102.5	786.66	956.71	892.31	465.54	387.82	412.9	267.29	200.48	246.45	571.57	231.99	12.3815	6.35397
103	788.27	959	894.81	467.19	389.06	414.17	267.86	200.83	247.07	573.19	232.42	12.3914	6.35709
103.5	789.87	961.28	897.31	468.84	390.3	415.44	268.43	201.17	247.7	574.81	232.86	12.4013	6.3602
104	791.48	963.55	899.8	470.49	391.54	416.7	269.01	201.51	248.32	576.43	233.29	12.4111	6.36329
104.5	793.08	965.83	902.29	472.14	392.78	417.97	269.58	201.85	248.94	578.04	233.73	12.4209	6.36637
105	794.68	968.1	904.78	473.78	394.02	419.23	270.15	202.19	249.56	579.65	234.16	12.4307	6.36944
105.5	796.27	970.37	907.26	475.43	395.26	420.49	270.72	202.53	250.18	581.27	234.59	12.4405	6.37249
106	797.87	972.64	909.74	477.08	396.5	421.76	271.29	202.87	250.8	582.88	235.02	12.4502	6.37553
106.5	799.46	974.91	912.22	478.72	397.74	423.02	271.86	203.21	251.41	584.49	235.45	12.4599	6.37856
107	801.05	977.18	914.69	480.37	398.98	424.28	272.43	203.55	252.03	586.09	235.88	12.4695	6.38157
107.5	802.64	979.44	917.16	482.01	400.22	425.54	272.99	203.88	252.65	587.7	236.31	12.4792	6.38457
108	804.23	981.7	919.63	483.65	401.46	426.8	273.56	204.22	253.26	589.31	236.73	12.4887	6.38756
108.5	805.81	983.96	922.09	485.29	402.69	428.06	274.13	204.56	253.88	590.91	237.16	12.4983	6.39053
109	807.4	986.21	924.56	486.94	403.93	429.31	274.69	204.89	254.49	592.51	237.58	12.5078	6.39349
109.5	808.98	988.47	927.01	488.58	405.17	430.57	275.25	205.23	255.1	594.12	238.01	12.5174	6.39644
110	810.55	990.72	929.47	490.22	406.4	431.83	275.82	205.56	255.71	595.72	238.43	12.5268	6.39937
110.5	812.13	992.97	931.92	491.85	407.64	433.08	276.38	205.9	256.32	597.32	238.85	12.5363	6.4023
111	813.7	995.22	934.37	493.49	408.88	434.34	276.94	206.23	256.93	598.91	239.27	12.5457	6.40521
111.5	815.28	997.46	936.81	495.13	410.11	435.59	277.5	206.57	257.54	600.51	239.69	12.5551	6.4081
112	816.85	999.71	939.26	496.77	411.35	436.84	278.06	206.9	258.15	602.11	240.11	12.5645	6.41099
112.5	818.42	1001.95	941.7	498.4	412.58	438.09	278.62	207.23	258.76	603.7	240.53	12.5738	6.41386
113	819.98	1004.19	944.13	500.04	413.82	439.35	279.18	207.56	259.37	605.29	240.95	12.5831	6.41672
113.5	821.55	1006.43	946.57	501.67	415.05	440.6	279.74	207.89	259.97	606.89	241.36	12.5924	6.41957
114	823.11	1008.66	949	503.31	416.29	441.85	280.3	208.23	260.58	608.48	241.78	12.6016	6.42241
114.5	824.67	1010.9	951.42	504.94	417.52	443.1	280.85	208.56	261.18	610.07	242.2	12.6109	6.42523
115	826.23	1013.13	953.85	506.57	418.76	444.34	281.41	208.89	261.79	611.65	242.61	12.6201	6.42805
115.5	827.78	1015.36	956.27	508.21	419.99	445.59	281.96	209.22	262.39	613.24	243.02	12.6292	6.43085
116	829.34	1017.59	958.69	509.84	421.22	446.84	282.52	209.54	262.99	614.83	243.44	12.6384	6.43364
116.5	830.89	1019.81	961.1	511.47	422.46	448.08	283.07	209.87	263.59	616.41	243.85	12.6475	6.43642
117	832.44	1022.04	963.52	513.1	423.69	449.33	283.63	210.2	264.19	618	244.26	12.6566	6.43919
117.5	833.99	1024.26	965.93	514.73	424.92	450.57	284.18	210.53	264.79	619.58	244.67	12.6656	6.44194
118	835.54	1026.48	968.33	516.35	426.15	451.82	284.73	210.86	265.39	621.16	245.08	12.6747	6.44469
118.5	837.08	1028.7	970.74	517.98	427.39	453.06	285.28	211.18	265.99	622.74	245.49	12.6837	6.44742
119	838.63	1030.91	973.14	519.61	428.62	454.3	285.83	211.51	266.59	624.32	245.89	12.6927	6.45014
119.5	840.17	1033.13	975.54	521.24	429.85	455.55	286.38	211.83	267.19	625.89	246.3	12.7016	6.45285
120	841.71	1035.34	977.93	522.86	431.08	456.79	286.93	212.16	267.78	627.47	246.71	12.7106	6.45555
120.5	843.25	1037.55	980.33	524.49	432.31	458.03	287.48	212.48	268.38	629.05	247.11	12.7195	6.45824
121	844.78	1039.76	982.72	526.11	433.54	459.27	288.02	212.81	268.97	630.62	247.52	12.7284	6.46092
121.5	846.32	1041.96	985.1	527.73	434.77	460.5	288.57	213.13	269.57	632.19	247.92	12.7372	6.46359
122	847.85	1044.17	987.49	529.36	436	461.74	289.12	213.45	270.16	633.76	248.32	12.7461	6.46625
122.5	849.38	1046.37	989.87	530.98	437.23	462.98	289.66	213.78	270.75	635.33	248.73	12.7548	6.4689
123	850.91	1048.57	992.25	532.6	438.46	464.22	290.21	214.1	271.34	636.9	249.13	12.7636	6.47153
123.5	852.43	1050.77	994.62	534.22	439.69	465.45	290.75	214.42	271.94	638.47	249.53	12.7724	6.47416
124	853.96	1052.97	997	535.84	440.92	466.69	291.29	214.74	272.53	640.04	249.93	12.7811	6.47677
124.5	855.48	1055.17	999.37	537.46	442.15	467.92	291.84	215.06	273.12	641.61	250.33	12.7898	6.47938
125	857	1057.36	1001.74	539.08	443.37	469.15	292.38	215.39	273.71	643.17	250.73	12.7985	6.48198
125.5	858.52	1059.55	1004.1	540.69	444.6	470.39	292.92	215.71	274.29	644.73	251.12	12.8072	6.48456
126	860.04	1061.74	1006.46	542.31	445.83	471.62	293.46	216.03	274.88	646.3	251.52	12.8158	6.48714
126.5	861.56	1063.93	1008.82	543.93	447.05	472.85	294	216.35	275.47	647.86	251.92	12.8244	6.48971
127	863.07	1066.12	1011.18	545.54	448.28	474.08	294.54	216.66	276.06	649.42	252.31	12.833	6.49226
127.5	864.59	1068.3	1013.54	547.16	449.51	475.31	295.08	216.98	276.64	650.98	252.71	12.8416	6.49481
128	866.1	1070.49	1015.89	548.77	450.73	476.54	295.62	217.3	277.23	652.54	253.1	12.8501	6.49735
128.5	867.61	1072.67	1018.24	550.38	451.96	477.77	296.15	217.62	277.81	654.09	253.5	12.8586	6.49987
129	869.12	1074.85	1020.59	552	453.18	479	296.69	217.94	278.39	655.65	253.89	12.8671	6.50239
129.5	870.62	1077.03	1022.93	553.61	454.41	480.22	297.23	218.25	278.98	657.2	254.28	12.8756	6.5049
130	909.41	1161.67	1089.62	578.31	470.82	497.41	325.61	235.18	303.47	690.13	276.29	13.1692	6.72811

## Sheet: (Mg0.5Fe0.5)(Si0.5Fe0.5)O3
P (GPa)	C11 (GPa	C22 (GPa)	C33 (GPa)	C12 (GPa)	C13 (GPa)	C23 (GPa)	C44 (GPa)	C55 (GPa)	C66 (GPa)	Ks (GPa)	G (GPa)	Vp (km/s)	Vs (km/s)
0	328.85	378.12	227.26	124.01	128.9	126.73	86.76	82	65.96	184.09	81.86	8.057	4.25701
0.5	331.38	381.32	231.43	126.1	129.99	128.34	87.56	82.4	67.07	186.35	82.75	8.09272	4.27394
1	333.89	384.51	235.58	128.18	131.09	129.95	88.36	82.8	68.17	188.6	83.62	8.12786	4.2905
1.5	336.39	387.7	239.69	130.26	132.2	131.56	89.15	83.2	69.26	190.84	84.49	8.16239	4.30663
2	338.88	390.89	243.78	132.34	133.31	133.17	89.94	83.6	70.34	193.07	85.34	8.19643	4.32246
2.5	341.35	394.07	247.84	134.41	134.43	134.79	90.72	84	71.41	195.3	86.18	8.2299	4.33789
3	343.81	397.25	251.88	136.48	135.56	136.4	91.5	84.4	72.48	197.51	87.02	8.26294	4.35308
3.5	346.26	400.43	255.89	138.55	136.7	138.02	92.28	84.79	73.53	199.72	87.84	8.29546	4.36784
4	348.69	403.6	259.87	140.62	137.85	139.64	93.05	85.19	74.58	201.92	88.66	8.32754	4.38234
4.5	351.11	406.76	263.83	142.68	139	141.26	93.81	85.58	75.63	204.12	89.46	8.35913	4.39654
5	353.52	409.93	267.77	144.73	140.16	142.88	94.58	85.97	76.66	206.3	90.26	8.39033	4.4105
5.5	355.91	413.09	271.69	146.79	141.32	144.5	95.34	86.36	77.69	208.48	91.05	8.42112	4.42419
6	358.3	416.24	275.58	148.84	142.5	146.12	96.09	86.75	78.71	210.66	91.83	8.45149	4.43756
6.5	360.67	419.39	279.45	150.89	143.67	147.74	96.84	87.14	79.72	212.82	92.61	8.48143	4.45072
7	363.03	422.54	283.29	152.93	144.86	149.36	97.59	87.53	80.73	214.98	93.38	8.51105	4.46367
7.5	365.38	425.68	287.12	154.97	146.05	150.99	98.34	87.91	81.73	217.14	94.14	8.54031	4.47635
8	367.72	428.82	290.92	157.01	147.24	152.61	99.08	88.3	82.72	219.29	94.89	8.56917	4.48883
8.5	370.05	431.96	294.71	159.05	148.44	154.23	99.81	88.68	83.71	221.43	95.64	8.59773	4.50107
9	372.36	435.09	298.47	161.08	149.65	155.86	100.55	89.07	84.69	223.57	96.38	8.62597	4.51315
9.5	374.67	438.21	302.21	163.11	150.86	157.48	101.28	89.45	85.67	225.7	97.11	8.65384	4.52501
10	376.96	441.34	305.94	165.13	152.07	159.11	102.01	89.83	86.64	227.83	97.84	8.68143	4.5367
10.5	379.25	444.45	309.64	167.16	153.29	160.73	102.73	90.21	87.6	229.95	98.56	8.70865	4.54812
11	381.52	447.57	313.33	169.18	154.52	162.36	103.45	90.59	88.56	232.07	99.28	8.73566	4.55942
11.5	383.78	450.68	316.99	171.19	155.75	163.98	104.17	90.97	89.51	234.17	99.99	8.7623	4.57054
12	386.04	453.79	320.64	173.21	156.98	165.61	104.89	91.35	90.45	236.28	100.69	8.78872	4.58149
12.5	388.28	456.89	324.27	175.22	158.22	167.24	105.6	91.72	91.39	238.38	101.39	8.8148	4.59221
13	390.51	459.99	327.88	177.22	159.46	168.86	106.31	92.1	92.33	240.48	102.08	8.84065	4.60288
13.5	392.74	463.09	331.48	179.23	160.7	170.49	107.02	92.48	93.25	242.57	102.77	8.86626	4.61336
14	394.95	466.18	335.05	181.23	161.95	172.11	107.72	92.85	94.18	244.65	103.46	8.89154	4.62365
14.5	397.16	469.26	338.61	183.23	163.21	173.74	108.42	93.22	95.1	246.74	104.13	8.91661	4.63378
15	399.36	472.35	342.16	185.22	164.46	175.36	109.12	93.59	96.01	248.81	104.81	8.94143	4.64382
15.5	401.54	475.43	345.68	187.21	165.72	176.99	109.81	93.96	96.92	250.89	105.47	8.96597	4.65366
16	403.72	478.5	349.2	189.2	166.99	178.62	110.51	94.34	97.82	252.96	106.14	8.9904	4.66346
16.5	405.89	481.58	352.69	191.19	168.25	180.24	111.2	94.7	98.72	255.02	106.8	9.01448	4.67304
17	408.05	484.65	356.17	193.17	169.52	181.87	111.88	95.07	99.61	257.08	107.45	9.03835	4.68248
17.5	410.21	487.71	359.63	195.15	170.8	183.49	112.57	95.44	100.5	259.14	108.1	9.06205	4.69187
18	412.35	490.77	363.08	197.13	172.07	185.11	113.25	95.81	101.39	261.19	108.75	9.08552	4.70115
18.5	414.48	493.83	366.52	199.1	173.35	186.74	113.93	96.17	102.27	263.24	109.39	9.10876	4.71024
19	416.61	496.88	369.94	201.07	174.64	188.36	114.61	96.54	103.14	265.28	110.03	9.13182	4.71925
19.5	418.73	499.93	373.34	203.04	175.92	189.98	115.28	96.9	104.01	267.32	110.66	9.15461	4.7281
20	420.84	502.98	376.73	205.01	177.21	191.61	115.96	97.27	104.88	269.36	111.3	9.17733	4.73694
20.5	422.94	506.02	380.11	206.97	178.5	193.23	116.63	97.63	105.74	271.39	111.92	9.19975	4.7456
21	425.04	509.06	383.47	208.93	179.79	194.85	117.29	97.99	106.6	273.41	112.54	9.22199	4.75415
21.5	427.13	512.1	386.82	210.88	181.09	196.47	117.96	98.35	107.45	275.44	113.16	9.24407	4.76263
22	429.21	515.13	390.15	212.84	182.38	198.09	118.62	98.71	108.3	277.46	113.78	9.26593	4.77098
22.5	431.28	518.16	393.47	214.79	183.68	199.72	119.28	99.07	109.14	279.47	114.39	9.28762	4.77921
23	433.34	521.18	396.78	216.74	184.99	201.34	119.94	99.43	109.98	281.49	114.99	9.30915	4.78736
23.5	435.4	524.2	400.07	218.68	186.29	202.96	120.6	99.79	110.82	283.49	115.6	9.33051	4.79549
24	437.45	527.22	403.36	220.62	187.6	204.57	121.25	100.14	111.65	285.5	116.2	9.35166	4.80343
24.5	439.49	530.24	406.63	222.56	188.91	206.19	121.9	100.5	112.48	287.5	116.8	9.3727	4.81134
25	441.52	533.25	409.88	224.5	190.22	207.81	122.55	100.86	113.31	289.5	117.39	9.39355	4.81917
25.5	443.55	536.26	413.13	226.43	191.53	209.43	123.2	101.21	114.13	291.49	117.98	9.41423	4.82689
26	445.57	539.26	416.36	228.36	192.85	211.05	123.85	101.56	114.95	293.48	118.57	9.43477	4.83451
26.5	447.59	542.26	419.58	230.29	194.16	212.66	124.49	101.92	115.76	295.47	119.16	9.45513	4.84209
27	449.59	545.26	422.79	232.22	195.48	214.28	125.13	102.27	116.57	297.45	119.73	9.47534	4.84953
27.5	451.59	548.25	425.98	234.14	196.8	215.89	125.77	102.62	117.38	299.43	120.31	9.49537	4.85693
28	453.59	551.24	429.17	236.06	198.12	217.51	126.41	102.97	118.18	301.41	120.89	9.51531	4.86425
28.5	455.57	554.23	432.34	237.98	199.45	219.12	127.05	103.32	118.98	303.38	121.46	9.53508	4.87149
29	457.55	557.22	435.5	239.9	200.77	220.73	127.68	103.67	119.78	305.35	122.03	9.5547	4.87867
29.5	459.53	560.2	438.65	241.81	202.1	222.35	128.31	104.02	120.57	307.32	122.6	9.5742	4.88575
30	461.49	563.17	441.79	243.72	203.43	223.96	128.94	104.37	121.36	309.28	123.16	9.59353	4.89277
30.5	463.45	566.15	444.92	245.63	204.76	225.57	129.57	104.72	122.14	311.24	123.72	9.61274	4.89972
31	465.41	569.12	448.04	247.53	206.09	227.18	130.2	105.06	122.93	313.2	124.28	9.63182	4.90663
31.5	467.36	572.09	451.14	249.43	207.42	228.79	130.82	105.41	123.71	315.15	124.84	9.65075	4.91346
32	469.3	575.05	454.24	251.33	208.76	230.4	131.44	105.76	124.48	317.1	125.39	9.66955	4.92018
32.5	471.23	578.01	457.32	253.23	210.09	232.01	132.06	106.1	125.26	319.05	125.94	9.6882	4.92686
33	473.16	580.97	460.4	255.12	211.43	233.62	132.68	106.44	126.02	320.99	126.48	9.70673	4.93343
33.5	475.09	583.93	463.47	257.01	212.77	235.22	133.3	106.79	126.79	322.94	127.03	9.72521	4.94007
34	477	586.88	466.52	258.9	214.11	236.83	133.92	107.13	127.56	324.87	127.57	9.7435	4.94657
34.5	478.91	589.83	469.57	260.79	215.45	238.44	134.53	107.47	128.32	326.81	128.11	9.76167	4.95298
35	480.82	592.78	472.6	262.67	216.79	240.04	135.14	107.81	129.07	328.74	128.65	9.77969	4.95933
35.5	482.72	595.72	475.63	264.56	218.13	241.65	135.75	108.16	129.83	330.67	129.18	9.79768	4.9657
36	484.61	598.66	478.64	266.44	219.47	243.25	136.36	108.5	130.58	332.59	129.72	9.81547	4.97196
36.5	486.5	601.6	481.65	268.31	220.82	244.85	136.97	108.84	131.33	334.52	130.25	9.8332	4.9782
37	488.39	604.53	484.64	270.19	222.16	246.45	137.57	109.17	132.07	336.43	130.77	9.85073	4.98427
37.5	490.26	607.46	487.63	272.06	223.51	248.06	138.18	109.51	132.82	338.35	131.3	9.86825	4.9904
38	492.13	610.39	490.61	273.93	224.86	249.66	138.78	109.85	133.56	340.27	131.82	9.88562	4.99645
38.5	494	613.31	493.58	275.79	226.21	251.26	139.38	110.19	134.29	342.18	132.34	9.90287	5.00243
39	495.86	616.24	496.54	277.66	227.56	252.85	139.98	110.52	135.03	344.09	132.86	9.92002	5.00837
39.5	497.72	619.16	499.49	279.52	228.91	254.45	140.58	110.86	135.76	345.99	133.38	9.93709	5.01428
40	499.57	622.07	502.43	281.38	230.26	256.05	141.18	111.19	136.49	347.89	133.89	9.95401	5.02011
40.5	501.41	624.99	505.36	283.24	231.61	257.65	141.77	111.53	137.21	349.79	134.4	9.97083	5.02587
41	503.25	627.9	508.29	285.09	232.96	259.24	142.36	111.86	137.94	351.69	134.92	9.98756	5.03163
41.5	505.09	630.8	511.2	286.95	234.32	260.84	142.95	112.2	138.66	353.58	135.42	10.0042	5.03731
42	506.92	633.71	514.11	288.8	235.67	262.43	143.54	112.53	139.38	355.47	135.93	10.0207	5.04297
42.5	508.74	636.61	517.01	290.65	237.03	264.03	144.13	112.86	140.09	357.36	136.43	10.0372	5.04852
43	510.07	638.86	519.42	291.92	237.89	265.06	144.72	113.19	140.81	358.72	136.94	10.0486	5.05411
43.5	511.88	641.75	522.3	293.76	239.25	266.65	145.31	113.52	141.52	360.6	137.44	10.0648	5.05962
44	514.18	645.3	525.65	296.18	241.1	268.8	145.89	113.86	142.23	363.01	137.94	10.0859	5.06511
44.5	515.99	648.19	528.52	298.01	242.46	270.39	146.47	114.19	142.93	364.89	138.43	10.102	5.07052
45	517.79	651.08	531.38	299.85	243.81	271.98	147.06	114.51	143.63	366.76	138.92	10.1179	5.07588
45.5	519.07	653.29	533.72	301.1	244.66	272.99	147.64	114.84	144.34	368.08	139.42	10.1287	5.08123
46	520.86	656.16	536.57	302.93	246.02	274.57	148.21	115.17	145.03	369.95	139.9	10.1445	5.08648
46.5	522.64	659.03	539.4	304.75	247.37	276.16	148.79	115.5	145.73	371.81	140.4	10.1601	5.09176
47	523.9	661.21	541.71	305.97	248.21	277.13	149.37	115.83	146.42	373.11	140.88	10.1706	5.09699
47.5	525.66	664.07	544.52	307.79	249.57	278.71	149.94	116.15	147.13	374.96	141.37	10.186	5.10211
48	527.43	666.93	547.32	309.6	250.92	280.29	150.53	116.48	147.81	376.81	141.85	10.2014	5.10726
48.5	529.19	669.79	550.12	311.42	252.27	281.86	151.1	116.8	148.5	378.66	142.33	10.2167	5.11234
49	530.41	671.92	552.38	312.6	253.09	282.81	151.67	117.13	149.19	379.92	142.81	10.2267	5.11743
49.5	531.62	674.04	554.62	313.78	253.9	283.77	152.24	117.44	149.87	381.18	143.29	10.2365	5.1224
50	532.81	676.15	556.85	314.96	254.7	284.7	152.81	117.77	150.56	382.42	143.77	10.2462	5.12739
50.5	533.46	677.51	558.54	315.48	254.95	285	153.38	118.09	151.23	383.06	144.24	10.2505	5.13227
51	534.08	678.85	560.2	316	255.2	285.28	153.95	118.41	151.91	383.69	144.71	10.2547	5.13716
51.5	535.25	680.91	562.39	317.14	255.97	286.18	154.52	118.74	152.59	384.9	145.19	10.264	5.14202
52	535.86	682.22	564.01	317.63	256.2	286.44	155.09	119.05	153.27	385.5	145.66	10.2679	5.14684
52.5	535.37	682.03	564.55	316.85	255.31	285.41	155.66	119.37	153.95	384.9	146.13	10.2611	5.1516
53	534.87	681.84	565.06	316.05	254.43	284.38	156.23	119.68	154.63	384.29	146.59	10.2542	5.15633
53.5	534.37	681.63	565.57	315.25	253.52	283.34	156.8	119.99	155.31	383.68	147.06	10.2473	5.16103
54	532.79	679.95	564.99	313.21	251.55	281.04	157.38	120.3	155.99	381.89	147.53	10.2299	5.16564
54.5	530.17	676.86	563.38	309.96	248.53	277.53	157.95	120.61	156.68	378.96	147.99	10.2024	5.17018
55	527.61	673.81	561.8	306.77	245.53	274.06	158.53	120.92	157.36	376.07	148.46	10.1753	5.17473
55.5	523.59	668.75	558.74	301.86	241.06	268.88	159.11	121.22	158.05	371.57	148.92	10.1337	5.17914
56	518.69	662.5	554.82	295.95	235.7	262.66	159.71	121.51	158.75	366.11	149.39	10.0834	5.18355
56.5	512.56	654.52	549.63	288.58	229.07	254.96	160.3	121.8	159.45	359.27	149.85	10.0206	5.18788
57	504.9	644.42	542.89	279.44	220.86	245.45	160.91	122.08	160.16	350.73	150.32	9.94207	5.19213
57.5	496.37	633.07	535.26	269.27	211.74	234.88	161.53	122.34	160.89	341.21	150.79	9.85403	5.19627
58	486.37	619.68	526.14	257.37	201.09	222.55	162.16	122.61	161.64	330.04	151.26	9.75022	5.2004
58.5	475.23	604.66	515.86	244.16	189.25	208.85	162.81	122.85	162.39	317.58	151.73	9.63341	5.20434
59	462.97	588.03	504.44	229.62	176.21	193.78	163.49	123.09	163.17	303.84	152.21	9.50333	5.20824
59.5	449.71	569.93	491.99	213.91	162.06	177.46	164.18	123.3	163.98	288.92	152.7	9.36046	5.212
60	435.89	550.96	478.99	197.53	147.25	160.42	164.91	123.5	164.82	273.34	153.2	9.20911	5.21569
60.5	421.68	531.34	465.58	180.69	131.94	142.84	165.66	123.66	165.69	257.25	153.71	9.05051	5.21922
61	407.9	512.16	452.63	164.35	116.92	125.7	166.46	123.79	166.62	241.57	154.23	8.89333	5.22264
61.5	394.71	493.65	440.31	148.7	102.36	109.17	167.3	123.9	167.58	226.47	154.76	8.73947	5.22593
62	382.22	475.95	428.73	133.87	88.36	93.39	168.2	123.98	168.59	212.07	155.31	8.59034	5.2291
62.5	371.06	459.89	418.55	120.59	75.53	79.08	169.14	124.01	169.66	199.06	155.88	8.45339	5.23214
63	361.32	445.59	409.86	108.95	63.94	66.35	170.14	124.01	170.79	187.55	156.47	8.33015	5.23507
63.5	353.32	433.5	403.01	99.35	53.93	55.58	171.2	123.97	171.97	177.89	157.08	8.22511	5.2379
64	347.14	423.72	398.07	91.87	45.59	46.87	172.31	123.89	173.2	170.19	157.7	8.13988	5.24061
64.5	342.73	416.2	394.99	86.45	38.87	40.16	173.46	123.79	174.49	164.38	158.34	8.07438	5.24324
65	340.33	411.28	394.03	83.36	34.06	35.75	174.66	123.66	175.81	160.76	159	8.03215	5.24585
65.5	339.9	408.9	395.12	82.53	31.1	33.59	175.88	123.51	177.15	159.27	159.67	8.01283	5.24844
66	341.39	409.07	398.23	83.94	30.04	33.66	177.11	123.35	178.51	159.89	160.34	8.0163	5.251
66.5	344.88	411.87	403.39	87.62	30.96	36.05	178.35	123.2	179.86	162.71	161.01	8.04325	5.25368
67	350.14	417.07	410.39	93.37	33.71	40.52	179.57	123.06	181.18	167.5	161.67	8.09102	5.25637
67.5	357.4	424.95	419.42	101.39	38.53	47.35	180.77	122.93	182.48	174.52	162.33	8.16169	5.25913
68	366.63	435.55	430.47	111.68	45.45	56.53	181.93	122.82	183.73	183.75	162.97	8.25459	5.262
68.5	377.73	448.71	443.42	124.12	54.4	67.97	183.04	122.75	184.92	195.1	163.59	8.36767	5.26493
69	390.61	464.35	458.17	138.6	65.31	81.56	184.11	122.71	186.06	208.47	164.2	8.49922	5.26798
69.5	404.87	481.95	474.3	154.67	77.79	96.85	185.12	122.7	187.13	223.42	164.78	8.64396	5.27109
70	420.55	501.54	491.88	172.37	91.87	113.88	186.07	122.71	188.15	240	165.34	8.80156	5.27423
70.5	437.6	523.09	510.84	191.67	107.53	132.63	186.99	122.77	189.11	258.16	165.89	8.97103	5.27751
71	455.33	545.67	530.47	211.75	124.04	152.26	187.84	122.85	190.01	277.12	166.42	9.14435	5.28077
71.5	473.15	568.49	550.18	231.95	140.8	172.09	188.66	122.95	190.87	296.24	166.92	9.31559	5.28408
72	491.29	591.86	570.19	252.53	158.02	192.37	189.43	123.08	191.68	315.75	167.42	9.48701	5.28746
72.5	509.39	615.29	590.16	273.09	175.32	212.7	190.18	123.23	192.46	335.28	167.9	9.65516	5.29082
73	527	638.18	609.6	293.1	192.25	232.54	190.89	123.4	193.21	354.31	168.37	9.81601	5.29422
73.5	543.09	659.15	627.44	311.37	207.71	250.65	191.57	123.57	193.93	371.69	168.82	9.96026	5.29758
74	558.55	679.37	644.62	328.93	222.62	268.09	192.23	123.77	194.61	388.41	169.27	10.0968	5.30097
74.5	572.99	698.33	660.72	345.35	236.57	284.38	192.87	123.98	195.29	404.04	169.71	10.2226	5.30435
75	585.39	714.66	674.7	359.43	248.48	298.33	193.5	124.18	195.94	417.45	170.14	10.3287	5.30768
75.5	597.23	730.29	688.08	372.87	259.88	311.66	194.11	124.41	196.58	430.27	170.56	10.4291	5.31104
76	607.63	744.1	699.96	384.68	269.86	323.34	194.72	124.64	197.21	441.52	170.98	10.516	5.3144
76.5	617.06	756.65	710.82	395.38	278.86	333.9	195.31	124.87	197.82	451.72	171.4	10.5939	5.31774
77	625.34	767.73	720.46	404.77	286.75	343.14	195.9	125.11	198.43	460.68	171.81	10.6616	5.32106
77.5	632.33	777.13	728.76	412.68	293.33	350.89	196.48	125.36	199.03	468.23	172.22	10.7179	5.32441
78	638.7	785.73	736.4	419.89	299.31	357.92	197.05	125.61	199.62	475.1	172.63	10.7687	5.32771
78.5	645.24	794.57	744.2	427.27	305.45	365.15	197.62	125.86	200.21	482.16	173.03	10.8206	5.33102
79	650.21	801.37	750.36	432.88	310.03	370.56	198.18	126.11	200.8	487.51	173.43	10.8593	5.33427
79.5	654.4	807.15	755.69	437.59	313.82	375.06	198.74	126.37	201.39	492.01	173.83	10.8915	5.33756
80	658.65	813	761.08	442.36	317.67	379.64	199.29	126.62	201.96	496.57	174.22	10.9239	5.34077
80.5	662.05	817.76	765.57	446.17	320.67	383.22	199.85	126.89	202.54	500.22	174.62	10.9493	5.34406
81	665.48	822.56	770.1	450.01	323.71	386.85	200.4	127.14	203.1	503.89	175.01	10.9749	5.34724
81.5	668.94	827.41	774.65	453.89	326.78	390.51	200.96	127.41	203.68	507.6	175.41	11.0007	5.35052
82	671.51	831.08	778.25	456.73	328.94	393.13	201.5	127.67	204.24	510.33	175.8	11.019	5.3537
82.5	674.08	834.77	781.85	459.59	331.11	395.75	202.05	127.93	204.81	513.06	176.19	11.0374	5.35689
83	676.66	838.47	785.47	462.45	333.3	398.39	202.6	128.2	205.38	515.81	176.58	11.0559	5.36015
83.5	678.31	840.93	788.09	464.25	334.53	399.91	203.15	128.47	205.95	517.53	176.97	11.0668	5.36333
84	680.9	844.65	791.71	467.13	336.74	402.59	203.69	128.73	206.51	520.3	177.36	11.0852	5.36646
84.5	683.52	848.41	795.34	470.03	338.96	405.27	204.23	129	207.07	523.08	177.75	11.1038	5.36964
85	685.16	850.88	797.95	471.82	340.2	406.8	204.77	129.26	207.63	524.8	178.14	11.1146	5.37281
85.5	686.81	853.34	800.55	473.61	341.44	408.33	205.31	129.53	208.19	526.52	178.52	11.1253	5.37596
86	689.43	857.13	804.19	476.53	343.69	411.04	205.85	129.8	208.75	529.32	178.91	11.1439	5.3791
86.5	691.07	859.6	806.79	478.33	344.94	412.59	206.39	130.08	209.31	531.05	179.3	11.1546	5.38227
87	692.72	862.09	809.39	480.12	346.18	414.13	206.94	130.35	209.87	532.77	179.69	11.1653	5.38543
87.5	695.36	865.9	813.05	483.06	348.46	416.87	207.48	130.62	210.42	535.6	180.07	11.1839	5.38854
88	695.99	867.03	814.54	483.68	348.67	417.21	208.02	130.89	210.98	536.2	180.45	11.1865	5.39165
88.5	697.63	869.5	817.12	485.47	349.91	418.75	208.56	131.16	211.53	537.91	180.84	11.197	5.39473
89	700.29	873.34	820.79	488.43	352.21	421.51	209.09	131.44	212.09	540.76	181.22	11.2157	5.39788
89.5	701.93	875.82	823.36	490.22	353.47	423.05	209.63	131.71	212.64	542.48	181.61	11.2263	5.40096
90	703.56	878.3	825.93	492	354.72	424.6	210.16	131.99	213.19	544.19	181.99	11.2367	5.40404
90.5	704.16	879.39	827.38	492.57	354.9	424.89	210.7	132.26	213.74	544.76	182.37	11.239	5.40711
91	705.79	881.85	829.94	494.35	356.14	426.43	211.24	132.54	214.29	546.46	182.76	11.2494	5.4102
91.5	708.46	885.73	833.61	497.34	358.47	429.22	211.77	132.81	214.84	549.33	183.14	11.268	5.41324
92	710.09	888.21	836.16	499.11	359.72	430.76	212.3	133.09	215.39	551.04	183.52	11.2784	5.41632
92.5	711.72	890.68	838.71	500.89	360.97	432.3	212.84	133.37	215.94	552.75	183.9	11.2888	5.4194
93	713.35	893.15	841.25	502.66	362.23	433.84	213.37	133.64	216.49	554.46	184.28	11.2991	5.4224
93.5	714.97	895.63	843.79	504.43	363.48	435.38	213.91	133.92	217.04	556.17	184.66	11.3094	5.42548
94	716.6	898.1	846.33	506.2	364.73	436.92	214.44	134.2	217.58	557.87	185.04	11.3196	5.42851
94.5	718.22	900.57	848.86	507.97	365.98	438.46	214.97	134.48	218.13	559.58	185.42	11.3299	5.43154
95	719.84	903.04	851.38	509.74	367.23	440	215.5	134.76	218.68	561.28	185.8	11.3401	5.43455
95.5	721.46	905.51	853.9	511.51	368.48	441.53	216.03	135.04	219.22	562.98	186.18	11.3502	5.43755
96	723.08	907.98	856.42	513.27	369.74	443.07	216.56	135.32	219.76	564.68	186.56	11.3604	5.44054
96.5	724.69	910.45	858.94	515.03	370.99	444.6	217.09	135.6	220.31	566.38	186.94	11.3705	5.44356
97	726.31	912.92	861.45	516.79	372.24	446.14	217.62	135.88	220.85	568.07	187.32	11.3806	5.44655
97.5	727.92	915.39	863.95	518.55	373.49	447.67	218.15	136.16	221.39	569.77	187.69	11.3906	5.44952
98	729.54	917.86	866.45	520.31	374.74	449.2	218.68	136.44	221.94	571.46	188.07	11.4007	5.45253
98.5	731.15	920.33	868.95	522.07	375.99	450.74	219.21	136.72	222.48	573.16	188.45	11.4107	5.45549
99	732.76	922.79	871.45	523.82	377.25	452.27	219.74	137	223.02	574.85	188.83	11.4206	5.45845
99.5	734.36	925.26	873.94	525.58	378.5	453.8	220.27	137.29	223.56	576.54	189.2	11.4306	5.46143
100	735.97	927.72	876.42	527.33	379.75	455.33	220.8	137.57	224.1	578.23	189.58	11.4405	5.46438
100.5	737.58	930.19	878.91	529.08	381	456.86	221.32	137.85	224.63	579.92	189.95	11.4504	5.4673
101	739.18	932.65	881.39	530.83	382.25	458.39	221.85	138.14	225.17	581.6	190.33	11.4603	5.47027
101.5	740.78	935.12	883.86	532.58	383.5	459.92	222.38	138.42	225.71	583.29	190.71	11.4701	5.4732
102	742.38	937.58	886.33	534.32	384.75	461.45	222.9	138.71	226.25	584.97	191.08	11.4799	5.47615
102.5	743.98	940.04	888.8	536.07	386.01	462.98	223.43	138.99	226.78	586.66	191.46	11.4897	5.47903
103	745.58	942.5	891.27	537.81	387.26	464.51	223.95	139.28	227.32	588.34	191.83	11.4995	5.48197
103.5	747.18	944.96	893.73	539.55	388.51	466.03	224.48	139.56	227.85	590.02	192.2	11.5092	5.48487
104	748.77	947.43	896.18	541.29	389.76	467.56	225	139.85	228.39	591.7	192.58	11.5189	5.48779
104.5	750.37	949.89	898.64	543.03	391.01	469.09	225.53	140.13	228.92	593.38	192.95	11.5286	5.49068
105	751.96	952.35	901.09	544.77	392.26	470.61	226.05	140.42	229.45	595.05	193.33	11.5382	5.49357
105.5	753.55	954.81	903.53	546.51	393.51	472.14	226.57	140.71	229.98	596.73	193.7	11.5479	5.49644
106	755.14	957.27	905.98	548.24	394.76	473.66	227.1	141	230.52	598.4	194.07	11.5575	5.49939
106.5	756.73	959.73	908.41	549.98	396.02	475.19	227.62	141.28	231.05	600.08	194.44	11.5671	5.5022
107	758.32	962.19	910.85	551.71	397.27	476.71	228.14	141.57	231.58	601.75	194.81	11.5766	5.50508
107.5	759.9	964.64	913.28	553.44	398.52	478.23	228.66	141.86	232.11	603.42	195.19	11.5861	5.50794
108	761.49	967.1	915.71	555.17	399.77	479.76	229.19	142.15	232.64	605.09	195.56	11.5957	5.51082
108.5	763.07	969.56	918.14	556.9	401.02	481.28	229.71	142.44	233.17	606.76	195.93	11.6052	5.51368
109	764.65	972.02	920.56	558.62	402.27	482.8	230.23	142.73	233.7	608.42	196.3	11.6146	5.51655
109.5	766.23	974.47	922.98	560.35	403.52	484.32	230.75	143.02	234.22	610.09	196.67	11.624	5.51936
110	767.81	976.93	925.39	562.07	404.77	485.84	231.27	143.31	234.75	611.75	197.04	11.6334	5.52221
110.5	769.39	979.39	927.8	563.8	406.02	487.36	231.79	143.6	235.28	613.42	197.41	11.6428	5.52504
111	770.97	981.84	930.21	565.52	407.27	488.88	232.31	143.89	235.8	615.08	197.78	11.6522	5.52785
111.5	772.54	984.3	932.61	567.24	408.52	490.4	232.83	144.18	236.33	616.74	198.15	11.6615	5.53068
112	774.12	986.76	935.02	568.96	409.77	491.92	233.35	144.47	236.85	618.41	198.52	11.6708	5.53349
112.5	775.69	989.21	937.41	570.67	411.02	493.43	233.86	144.76	237.38	620.06	198.89	11.6801	5.53629
113	777.26	991.67	939.81	572.39	412.27	494.95	234.38	145.05	237.9	621.72	199.26	11.6894	5.53909
113.5	778.83	994.13	942.2	574.11	413.52	496.47	234.9	145.34	238.43	623.38	199.62	11.6986	5.54189
114	780.4	996.58	944.59	575.82	414.77	497.98	235.42	145.64	238.95	625.03	200	11.7079	5.54472
114.5	781.97	999.04	946.97	577.53	416.02	499.5	235.93	145.93	239.47	626.69	200.36	11.7171	5.54749
115	783.53	1001.49	949.35	579.24	417.27	501.02	236.45	146.22	239.99	628.34	200.73	11.7262	5.55025
115.5	785.1	1003.95	951.73	580.95	418.52	502.53	236.97	146.52	240.51	630	201.1	11.7354	5.55307
116	786.66	1006.4	954.11	582.66	419.77	504.05	237.48	146.81	241.03	631.65	201.46	11.7445	5.55581
116.5	788.23	1008.86	956.48	584.37	421.02	505.56	238	147.1	241.55	633.3	201.83	11.7537	5.55858
117	789.79	1011.31	958.85	586.08	422.27	507.07	238.51	147.4	242.07	634.95	202.2	11.7628	5.56135
117.5	791.35	1013.77	961.22	587.78	423.52	508.59	239.03	147.69	242.59	636.6	202.56	11.7718	5.56412
118	792.91	1016.22	963.58	589.49	424.76	510.1	239.54	147.99	243.11	638.24	202.93	11.7809	5.56688
118.5	794.46	1018.68	965.94	591.19	426.01	511.61	240.06	148.28	243.63	639.89	203.3	11.7899	5.56963
119	796.02	1021.14	968.29	592.89	427.26	513.12	240.57	148.58	244.15	641.53	203.66	11.7989	5.5724
119.5	797.57	1023.59	970.65	594.59	428.51	514.64	241.09	148.87	244.66	643.18	204.03	11.8079	5.5751
120	799.13	1026.05	973	596.29	429.76	516.15	241.6	149.17	245.18	644.82	204.39	11.8169	5.57786
120.5	800.68	1028.5	975.35	597.99	431.01	517.66	242.11	149.46	245.7	646.47	204.76	11.8258	5.58057
121	802.23	1030.96	977.69	599.68	432.25	519.17	242.63	149.76	246.21	648.1	205.12	11.8347	5.58333
121.5	803.78	1033.42	980.03	601.38	433.5	520.68	243.14	150.06	246.73	649.75	205.49	11.8436	5.58606
122	805.33	1035.87	982.37	603.07	434.75	522.19	243.65	150.35	247.24	651.38	205.85	11.8525	5.58874
122.5	806.88	1038.33	984.71	604.76	436	523.7	244.16	150.65	247.76	653.02	206.22	11.8614	5.59149
123	808.43	1040.79	987.04	606.46	437.24	525.2	244.68	150.95	248.27	654.66	206.58	11.8702	5.59423
123.5	809.97	1043.25	989.37	608.15	438.49	526.71	245.19	151.25	248.78	656.3	206.95	11.879	5.59693
124	811.52	1045.7	991.69	609.84	439.74	528.22	245.7	151.54	249.29	657.93	207.31	11.8878	5.59958
124.5	813.06	1048.16	994.02	611.52	440.99	529.73	246.21	151.84	249.81	659.57	207.67	11.8966	5.60231
125	814.6	1050.62	996.34	613.21	442.23	531.24	246.72	152.14	250.32	661.2	208.04	11.9054	5.60501
125.5	816.14	1053.08	998.66	614.9	443.48	532.74	247.23	152.44	250.83	662.83	208.4	11.9141	5.6077
126	817.68	1055.54	1000.97	616.58	444.73	534.25	247.74	152.74	251.34	664.46	208.76	11.9229	5.61039
126.5	819.22	1058	1003.28	618.27	445.97	535.76	248.25	153.04	251.85	666.09	209.12	11.9316	5.61307
127	820.76	1060.46	1005.59	619.95	447.22	537.26	248.76	153.34	252.36	667.72	209.49	11.9403	5.61576
127.5	822.29	1062.92	1007.9	621.63	448.46	538.77	249.27	153.64	252.87	669.35	209.85	11.9489	5.61844
128	823.83	1065.38	1010.2	623.31	449.71	540.27	249.78	153.94	253.38	670.98	210.21	11.9576	5.62112
128.5	825.36	1067.84	1012.5	624.99	450.96	541.78	250.29	154.24	253.88	672.6	210.57	11.9662	5.62376
129	826.89	1070.31	1014.8	626.67	452.2	543.28	250.8	154.54	254.39	674.23	210.94	11.9748	5.62644
129.5	828.43	1072.77	1017.1	628.35	453.45	544.78	251.31	154.84	254.9	675.86	211.3	11.9834	5.62912
130	829.96	1075.24	1019.39	630.02	454.69	546.29	251.81	155.14	255.41	677.48	211.66	11.992	5.63177
